# Supplementary material for: Two serial filters control P2X7 cation selectivity, Ser342 in the central pore and lateral acidic residues at the cytoplasmic interface
Source: PNAS Nexus. 2024 Aug 23;3(9):pgae349. doi: 10.1093/pnasnexus/pgae349 (PMC11388005; doi:10.1093/pnasnexus/pgae349)
Supplement: pgae349_Supplementary_Data [file pgae349_supplementary_data.zip]

Archive with 3 entries (3 files):
- PNASNEXUS-PNASNEXUS-2024-00360-TR-s01.docx
- PNASNEXUS-PNASNEXUS-2024-00360-TR-s02.docx
- PNASNEXUS-PNASNEXUS-2024-00360-TR-s03.docx
